# Supplementary material for: Prognostic Impact of Cardiovascular Injuries for Patients with Respiratory Isolated Chest Trauma
Source: Interdiscip Cardiovasc Thorac Surg. 2025 Nov 6;40(11):ivaf266. doi: 10.1093/icvts/ivaf266 (PMC12622769; doi:10.1093/icvts/ivaf266)
Supplement: ivaf266_Supplementary_Data [file ivaf266_supplementary_data.zip]

Archive with 2 entries (2 files):
- Supplemental_Figure_S1.docx
- Supplemntal_Table_S1_to_S2.docx
